# Supplementary material for: Smoking Prevalence among Physicians: A Systematic Review and Meta-Analysis
Source: Int J Environ Res Public Health. 2021 Dec 17;18(24):13328. doi: 10.3390/ijerph182413328 (PMC8705497; doi:10.3390/ijerph182413328)
Supplement: Supplementary file 1 [file ijerph-18-13328-s001.zip]

Archive with 1 entries (1 files):
- ijerph-1502223-supplementary.pdf
